# Supplementary material for: T cell-specific deletion of Pgam1 reveals a critical role for glycolysis in T cell responses
Source: Commun Biol. 2020 Jul 24;3:394. doi: 10.1038/s42003-020-01122-w (PMC7382475; doi:10.1038/s42003-020-01122-w)
Supplement: Supplementary file 3 — Supplementary Data 1 [file 42003_2020_1122_MOESM3_ESM.xlsx]

## Sheet: ELISA
Fig2f				Fig3b	Pyr(-)		Pyr(+)			Fig3d	Pyr(-)		Pyr(+)			Fig3f	Pyr(-)		Pyr(+)			FigS2e						FigS6b	Pyr(-)		Pyr(+)			FigS16b
IL-2	WT	KO		IL-2	WT	KO	WT	KO		IL-4	WT	KO	WT	KO		IL-17A	WT	KO	WT	KO		IL-2	WT 24h	KO24h	WT 48h	KO48h		IL-2	WT	KO	WT	KO		IL-2	Gln	dGln
	24.734	2.797			39.943	42.176	6.48	10.832			79.534	6.09	58.092	9.27			2.714	0.262	3.745	0.168			45.805	7.801	382.148	54.228			5.391	2.285	4.462	2.545			17.476	11.019
	25.381	2.926			42.418	51.108	6.426	14.948			81.307	9.52	65.584	11.725			3.095	0.294	3.867	0.186			51.085	7.801	382.804	48.666			4.905	1.309	4.764	2.124			15.506	9.579
	16.487	3.003			33.941	24.862	7.457	21.579			90.252	8.505	65.584	11.965			3.035	0.283	3.977	0.178			52.514	7.762	385.46	53.549			5.367	1.446	4.729	2.382			17.555	9.983
average	22.2007	2.90867		average	38.7673	39.382	6.78767	15.7863		average	83.6977	8.03833	63.0867	10.9867		average	2.948	0.279667	3.863	0.177333		average	49.8013	7.788	383.471	52.1477		average	5.221	1.68	4.65167	2.35033		average	16.8457	10.1937
sd	4.95874	0.104088		sd	4.35907	13.3442	0.580288	5.42232		sd	5.74503	1.76198	4.32551	1.49151		sd	0.204858	0.0162583	0.116052	0.0090185		sd	3.53391	0.0225167	2.34194	3.03426		sd	0.273927	0.528404	0.165186	0.212279		sd	1.16086	0.742755
					Pyr(-)		Pyr(+)				Pyr(-)		Pyr(+)				Pyr(-)		Pyr(+)										Pyr(-)		Pyr(+)
IFN-r	WT	KO		IFN-r	WT	KO	WT	KO		IL-5	WT	KO	WT	KO		IL-17F	WT	KO	WT	KO								IFN-r	WT	KO	WT	KO		IFN-r	Gln	dGln
	594.52	102.01			456.613	160.921	314.223	382.794			25.683	16.084	23.204	14.466			8.323	1.687	8.741	1.228									322.788	140.576	366.13	173.539			521.652	91.903
	624.868	119.792			410.153	193.173	301.125	407.4			27.717	16.915	24.961	15.963			8.685	1.668	9.45	1.342									481.248	151.978	473.278	161.869			494.544	51.818
	586.596	122.368			461.32	230.021	323.441	401.905			26.741	17.917	26.101	15.903			8.407	1.687	9.051	1.276									345.285	153.619	425.949	180.269			540.746	104.607
average	601.995	114.723		average	442.695	194.705	312.93	397.366		average	26.7137	16.972	24.7553	15.444		average	8.47167	1.68067	9.08067	1.282								average	383.107	148.724	421.786	171.892		average	518.981	82.776
sd	20.2012	11.0852		sd	28.2806	34.5755	11.2141	12.9156		sd	1.01728	0.917828	1.45941	0.847504		sd	0.189466	0.0109697	0.35543	0.0572364								sd	85.7337	7.1042	53.6952	9.30987		sd	23.2166	27.5526
					Pyr(-)		Pyr(+)				Pyr(-)		Pyr(+)																Pyr(-)		Pyr(+)
TNF-a	WT	KO		TNF-a	WT	KO	WT	KO		IL-13	WT	KO	WT	KO														TNF-a	WT	KO	WT	KO		TNF-a	Gln	dGln
	8.086	1.046			4.88	2.298	4.293	4.614			75.389	55.425	59.962	54.952															8.008	2.7	7.373	3.684			9.134	2.242
	8.703	1.032			4.245	2.266	4.204	4.847			74.94	64.296	65.514	61.185															7.839	2.7	7.529	3.412			8.039	2.147
	8.045	1.046			4.827	2.286	4.347	4.961			78.686	67.21	64.015	63.308															7.555	2.558	7.58	3.658			8.764	2.129
average	8.278	1.04133		average	4.65067	2.28333	4.28133	4.80733		average	76.3383	62.3103	63.1637	59.815														average	7.80067	2.65267	7.494	3.58467		average	8.64567	2.17267
sd	0.368631	0.0080829		sd	0.352316	0.0161658	0.0722103	0.176868		sd	2.0455	6.1383	2.87224	4.3432														sd	0.22892	0.0819837	0.107847	0.150098		sd	0.557008	0.0607152

## Sheet: qPCR
Fig5c											Fig6g													FigS1a							FigS11b
slc2a1	WT naïve	KO naïve	WT 6 h	KO 6 h	WT 24 h	KO 24 h	WT 48 h	KO 48 h			pgam1	naïve	dGln_6hr	Gln_6hr	Rapa_6hr	dGln_24hr	Gln_24hr	Rapa_24hr	dGln_48hr	Gln_48hr	Rapa_48hr			pgam1	naïve	6h	24h	48h			ldha	WT naïve	KO naïve	WT 6 h	KO 6 h	WT 24 h	KO 24 h	WT 48 h	KO 48 h
#1/18s	0.135044	0.115131	0.212255	0.326726	0.601264	0.202274	2.12814	0.170565			#1/18s	0.111959	0.431982	0.614893	0.416752	0.473748	1.38548	0.491131	0.407377	3.37408	1.43813			#1/18s	0.0700846	0.396786	0.987004	1.41323			#1/18s	0.0890916	0.0823655	0.213919	0.094736	0.7546	0.439219	1.3778	0.294428
#2/18s	0.119057	0.119597	0.200118	0.198305	0.528943	0.185901	1.72408	0.233288			#2/18s	0.106294	0.441219	0.604144	0.417083	0.49571	1.42611	0.523995	0.426428	2.05129	1.49441			#2/18s	0.085373	0.47044	0.93849	1.87735			#2/18s	0.093013	0.0863795	0.196495	0.104068	0.686909	0.428432	1.51319	0.262575
#3/18s	0.129419	0.116329	0.249604	0.241705	0.616012	0.290531	1.08845	0.117959			#3/18s	0.109859	0.416631	0.609493	0.434257	0.452357	2.85505	0.462695	0.437049	1.80597	1.17409			#3/18s	0.0805078	0.404693	0.812363	1.54887			#3/18s	0.0971398	0.076542	0.209123	0.104789	0.748501	0.451197	1.53217	0.309209
average	0.12784	0.117019	0.220659	0.255579	0.582073	0.226235	1.64689	0.173937			average	0.109371	0.429944	0.60951	0.422697	0.473938	1.88888	0.492607	0.423618	2.41045	1.36888			average	0.0786551	0.423973	0.912619	1.61315			average	0.0930815	0.0817623	0.206512	0.101198	0.730003	0.439616	1.47439	0.288737
sd	0.00810946	0.00231159	0.025791	0.0653249	0.0465993	0.0562803	0.524124	0.0577383			sd	0.00286409	0.0124201	0.00537469	0.0100123	0.0216772	0.836971	0.0306766	0.0150345	0.843497	0.171021			sd	0.00781074	0.0404352	0.0901491	0.238643			sd	0.00402453	0.00494644	0.00900055	0.00560747	0.0374451	0.0113876	0.0841861	0.0238323
hk2	WT naïve	KO naïve	WT 6 h	KO 6 h	WT 24 h	KO 24 h	WT 48 h	KO 48 h			gapdh	naïve	dGln_6hr	Gln_6hr	Rapa_6hr	dGln_24hr	Gln_24hr	Rapa_24hr	dGln_48hr	Gln_48hr	Rapa_48hr			pgam2	naïve	6h	24h	48h			ldhb	WT naïve	KO naïve	WT 6 h	KO 6 h	WT 24 h	KO 24 h	WT 48 h	KO 48 h
#1/18s	0.00888864	0.0116953	0.394435	0.138335	0.770651	0.306851	1.53542	0.226169			#1/18s	0.53967	0.458456	0.64548	0.546055	0.4602	1.12647	0.423006	0.331271	3.75751	1.34888			#1/18s	1.11034	0.73378	0.0653905	0.265894			#1/18s	0.410781	0.437156	0.332784	0.224504	1.06312	1.94725	0.951493	2.16409
#2/18s	0.0109888	0.0129698	0.335367	0.211229	0.738992	0.324594	1.59351	0.250878			#2/18s	0.604089	0.484215	0.6272	0.566697	0.396739	1.09477	0.459567	0.316897	3.14734	1.29351			#2/18s	1.54942	0.681117	0.0689231	0.229626			#2/18s	0.454876	0.434444	0.346563	0.228574	0.948486	1.86043	0.99422	2.54382
#3/18s	0.00954318	0.0105228	0.388228	0.193871	0.73299	0.360538	1.68538	0.242664			#3/18s	0.685423	0.38853	0.661318	0.563339	0.398522	1.20535	0.464157	0.306958	3.36339	1.14761			#3/18s	1.57562	0.645275	0.11774	0.738219			#3/18s	0.416223	0.390724	0.333383	0.156706	1.02701	2.00522	0.974053	2.40491
average	0.00980686	0.0117293	0.372677	0.181145	0.747545	0.330661	1.60477	0.239904			average	0.609727	0.443734	0.644666	0.558697	0.418487	1.1422	0.44891	0.318375	3.42275	1.26333			average	1.41179	0.686724	0.084018	0.411247			average	0.427293	0.420775	0.337577	0.203261	1.01287	1.93763	0.973255	2.37094
sd	0.00107461	0.00122388	0.0324601	0.0380769	0.0202343	0.0273529	0.0756126	0.0125839			sd	0.0730399	0.0495124	0.0170733	0.0110764	0.0361357	0.0569437	0.0225505	0.0122237	0.309386	0.103973			sd	0.261391	0.044518	0.0292578	0.283747			sd	0.0240418	0.0260596	0.00778841	0.0403697	0.0586111	0.0728738	0.0213747	0.192131
gapdh	WT naïve	KO naïve	WT 6 h	KO 6 h	WT 24 h	KO 24 h	WT 48 h	KO 48 h			elovl6	naïve	dGln_6hr	Gln_6hr	Rapa_6hr	dGln_24hr	Gln_24hr	Rapa_24hr	dGln_48hr	Gln_48hr	Rapa_48hr										ldha/ldhb	WT naïve	KO naïve	WT 6 h	KO 6 h	WT 24 h	KO 24 h	WT 48 h	KO 48 h
#1/18s	0.0924986	0.0856264	0.142633	0.0889064	0.649698	0.410509	1.27576	0.286338			#1/18s	1.30742	0.602147	0.818456	0.632092	0.5176	1.86944	0.656872	0.205321	2.09072	0.825907			FigS11a							ratio	0.208502	0.195747	0.63369	0.46608	0.74501	0.226678	1.41566	0.124182
#2/18s	0.0910068	0.0847238	0.12467	0.0956217	0.556195	0.435363	1.25443	0.288355			#2/18s	1.30651	0.673179	0.777224	0.628569	0.504338	1.79558	0.664834	0.261206	2.13235	0.844231			c-myc	WT naïve	KO naïve	WT 24 h	KO 24 h				0.21768	0.205287	0.582075	0.51199	0.678179	0.221111	1.55478	0.110747
#3/18s	0.0933468	0.0812759	0.0757387	0.0933722	0.672765	0.459547	1.37872	0.289873			#3/18s	1.32846	0.676821	0.768759	0.702165	0.552896	1.85307	0.657766	0.224469	1.87383	0.661284			#1/18s	0.1321	0.165189	0.944857	0.715227				0.227337	0.181907	0.619482	0.515538	0.738988	0.23286	1.57428	0.130416
average	0.0922841	0.0838753	0.114347	0.0926334	0.626219	0.43514	1.30297	0.288189			average	1.31413	0.650716	0.788146	0.654275	0.524945	1.83936	0.659824	0.230332	2.0323	0.777141			#2/18s	0.146835	0.144523	0.917703	0.767389			average	0.21784	0.194314	0.611749	0.497869	0.720726	0.226883	1.5149	0.121782
sd	0.00118465	0.002296	0.0346212	0.00341806	0.0617298	0.0245199	0.0664612	0.0017735			sd	0.0124171	0.0421014	0.0265876	0.0415113	0.0250985	0.0387898	0.00436187	0.0284005	0.138809	0.100752			#3/18s	0.180802	0.153712	0.927646	0.747954			sd	0.00941865	0.0117556	0.0266622	0.0275875	0.0369692	0.00587708	0.0864995	0.0100518
																								average	0.153246	0.154474	0.930069	0.743523
											scd1	naïve	dGln_6hr	Gln_6hr	Rapa_6hr	dGln_24hr	Gln_24hr	Rapa_24hr	dGln_48hr	Gln_48hr	Rapa_48hr			sd	0.024976	0.0103538	0.0137381	0.0263617
Fig5d											#1/18s	0.0104987	0.00383781	0.00571221	0.00148624	0.00278088	0.539526	0.0038998	0.00121809	8.82069	0.339586
gls2	WT naïve	KO naïve	WT 6 h	KO 6 h	WT 24 h	KO 24 h	WT 48 h	KO 48 h			#2/18s	0.011806	0.00175629	0.0111128	0.0046789	0.00263827	0.549816	0.00207177	0.0014617	7.84071	0.284652			hif1a	WT naïve	KO naïve	WT 24 h	KO 24 h
#1/18s	undetect	undetect	undetect	undetect	0.598798	0.440146	1.0301	0.309299			#3/18s	0.00796313	0.00409801	0.00446591	0.0046789	0.00534785	0.558835	0.00333108	0.00116936	7.38896	0.320029			#1/18s	0.301625	0.296647	0.913875	0.77897
#2/18s	undetect	0.00845554	0.0121844	undetect	0.607814	0.380979	0.935211	0.297965			average	0.0100893	0.0032307	0.00709699	0.00361468	0.003589	0.549393	0.00310088	0.00128305	8.01679	0.314756			#2/18s	0.334203	0.295584	0.667849	0.833521
#3/18s	undetect	undetect	0.0641003	0.0380484	0.518511	0.333033	0.906149	0.321755			sd	0.00195389	0.00128349	0.00353322	0.00184328	0.00152487	0.00966129	0.000935503	0.000156624	0.731928	0.0278444			#3/18s	0.320626	0.333233	0.832166	0.811415
average	undetect	0.00281851	0.0254282	0.0126828	0.575041	0.384719	0.957154	0.309673																average	0.318818	0.308488	0.80463	0.807969
sd	undetect	0.00488181	0.0340406	0.0219673	0.0491635	0.0536546	0.0648241	0.011899																sd	0.0163642	0.0214366	0.125303	0.027438
																								srebf1	WT naïve	KO naïve	WT 24 h	KO 24 h
Fig5e																								#1/18s	0.944288	0.918009	0.933358	0.566443
acly	WT naïve	KO naïve	WT 6 h	KO 6 h	WT 24 h	KO 24 h	WT 48 h	KO 48 h																#2/18s	0.880249	0.911556	0.946004	0.61924
#1/18s	0.542412	0.568898	0.778843	0.752261	1.40821	0.981526	1.82891	0.648524																#3/18s	0.965495	0.982368	0.704031	0.600635
#2/18s	0.502018	0.646506	0.693213	0.845408	1.40384	0.981526	1.86066	0.584054																average
#3/18s	0.503571	0.641889	0.665432	0.685763	1.582	1.01348	1.59703	0.58467																sd
average	0.516	0.619098	0.712496	0.761144	1.46468	0.992176	1.7622	0.605749
sd	0.0228864	0.0435355	0.0591134	0.0801922	0.101619	0.0184463	0.143921	0.0370451
evolv6	WT naïve	KO naïve	WT 6 h	KO 6 h	WT 24 h	KO 24 h	WT 48 h	KO 48 h
#1/18s	0.838016	0.555798	0.413039	0.512209	1.06038	0.420489	1.8862	0.29639
#2/18s	0.856467	0.639006	0.376798	0.488889	1.08949	0.43794	1.82365	0.298138
#3/18s	0.597616	0.739026	0.252541	0.528395	1.02475	0.400992	1.71929	0.271083
average	0.764033	0.64461	0.347459	0.509831	1.0582	0.419807	1.80971	0.288537
sd	0.144416	0.0917425	0.0841754	0.0198601	0.032423	0.0184833	0.084326	0.0151409
scd1	WT naïve	KO naïve	WT 6 h	KO 6 h	WT 24 h	KO 24 h	WT 48 h	KO 48 h
#1/18s	0.0143773	0.00339626	0.0201342	undetect	0.461694	0.0237221	3.6934	0.0163395
#2/18s	0.0128197	0.00365098	0.00460211	undetect	0.507462	0.0158497	3.90116	0.0108676
#3/18s	0.0241419	0.00271701	undetect	undetect	0.477063	0.0162695	3.97349	0.0145408
average	0.017113	0.00325475	0.0123682	undetect	0.482073	0.0186138	3.85602	0.013916
sd	0.00613682	0.000482799	0.0109829	undetect	0.0232917	0.00442889	0.145401	0.00278891

## Sheet: Flux analyzer
Fig1a					FigS3a					FigS4a
Glycolysis	WT	KO			Glycolysis	WT	KO			Glycolysis	WT	KO
	7.08765	2.3213				41.89	1.76				2.54843	2.6306
	7.67301	2.25943				39.39	2.35				3.41387	2.54717
	6.02798	2.36438				36.3	3.72				4.05992	2.38347
average	6.92955	2.31504			average					average	3.34074	2.52041
sd	0.833835	0.0527551			sd					sd	0.758396	0.125719
Fig1b					FigS3b					FigS4b
Basal	WT	KO			Basal	WT	KO			Basal	WT	KO
	41.0746	26.8498				73.28	84.48				17.6672	19.4311
	42.3986	28.7261				68.91	80.42				17.3846	20.1825
	37.4935	30.7882				74.6	72.47				18.3754	20.7648
average	40.3223	28.7881			average					average	17.8091	20.1262
sd	2.53765	1.9699			sd					sd	0.510373	0.668627
SRC	WT	KO			SRC	WT	KO			SRC	WT	KO
	11.0748	-18.5129				67.3	-67.59				17.4204	-4.83586
	0.351136	-23.7858				-11.81	-70.4				9.75754	-5.68847
	21.9081	-25.8145				-13.1	-56.86				15.1536	-5.1523
average	11.1113	-22.7044			average					average	14.1105	-5.22554
sd	10.7785	3.769			sd					sd	3.93648	0.430999
Fig6c
Glycolysis	Gln	dGln
	8.02333	1.70915
	7.68867	2.87725
	6.69121	2.47591
average	7.46773	2.35411
sd	0.692994	0.593503

## Sheet: metabolome(pgam)
Fig1c							Fig1d							FigS4c							FigS4d							FigS4f							FigS13
G6P	WT6h	WT24h	KO6h	KO24h			ATP	WT6h	WT24h	KO6h	KO24h			Acetyl CoA	WT6h	WT24h	KO6h	KO24h			NAD+	WT6h	WT24h	KO6h	KO24h			CMP	WT6h	WT24h	KO6h	KO24h			Ala	WT6h	WT24h	KO6h	KO24h		Ile	WT6h	WT24h	KO6h	KO24h		Ser	WT6h	WT24h
	0.0365365	0.0138149	0.0157794	0.057855				0.128764	0.47655	0.0528169	0.111931				0	0	0	0.00140698				0.0164451	0.1368	0.0124816	0.0509869				0	0.0171799	0.00127207	0.00786759				0.0989973	0.496942	0.0530781	0.209806			0.0398037	0.0799424	0.0218277	0.0446179			0.132251	0.642487
	0.0116159	0.00880529	0.0249331	0.0868652				0.109689	0.411505	0.24409	0.127728				0.00078505	0.000704807	0	0				0.0133771	0.105424	0.0394336	0.0698983				0	0.0232305	0	0.00963943				0.0734112	0.395157	0.156997	0.37284			0.0172709	0.0942748	0.0547972	0.0647786			0.0889174	0.305303
	0.00867265	0.00603876	0.0204701	0.0579823				0.187757	0.349433	0.10842	0.0920913				0	0.000969155	0	0.000735852				0.027453	0.117493	0.0246709	0.0425523				0.00147843	0.0228928	0	0.00476403				0.108609	0.3936	0.10997	0.170426			0.0325221	0.0890566	0.0359857	0.0622331			0.139828	0.299286
	0.0148773		0.00541806	0.0584447				0.185771		0.175397	0.107021				0.00106242		0.00102772	0				0.0270514		0.0306366	0.0496175				0.00148237	0.0211011	0	0.00536229				0.124739		0.107353	0.16987			0.0377939		0.0369899	0.0602454			0.153055
average	0.0179256	0.00955297	0.0166502	0.0652868			average	0.152995	0.412496	0.145181	0.109693			average	0.000461868	0.000557988	0.000256931	0.000535708			average	0.0210817	0.119905	0.0268057	0.0532637			average	0.000740201	0.00340002	0.000318018	0.00690834			average	0.101439	0.428566	0.106849	0.230736		average	0.0318476	0.0877579	0.0374001	0.0579687		average	0.128513	0.415692
sd	0.0126634	0.0039416	0.00836892	0.0143878			sd	0.0397708	0.0635643	0.0828222	0.014688			sd	0.000545208	0.000500982	0.000513862	0.000676545			sd	0.00723624	0.0158267	0.0113119	0.0116894			sd	0.000854711		0.000636035	0.00226328			sd	0.0214928	0.05922	0.0424898	0.0965637		sd	0.0101914	0.00725392	0.0135071	0.00909189		sd	0.0277616	0.196433
F6P	WT6h	WT24h	KO6h	KO24h										Citrate	WT6h	WT24h	KO6h	KO24h			NADH	WT6h	WT24h	KO6h	KO24h			UMP	WT6h	WT24h	KO6h	KO24h			Arg	WT6h	WT24h	KO6h	KO24h		Leu	WT6h	WT24h	KO6h	KO24h		Thr	WT6h	WT24h
	0.00992483	N.D.	0.00526039	0.0157397											0.0614658	0.102924	0.0660228	0.169485				N.D.	0.0113635	0	0				0.00805187	0.0811973	0.00571253	0.0199254				0.0356282	0.0269357	0.0287659	0.0722242			0.0401737	0.079158	0.0217719	0.0462227			0.0400995	0.193482
	0.0032611	N.D.	0.00731438	0.0231476			Fig6a								0.0355952	0.119882	0.1547	0.219976				N.D.	0.0136608	0	0				0	0.0963255	0.00738271	0.0372548				0.0181824	0.0123794	0.0473273	0.0453911			0.0169946	0.0915068	0.0569683	0.0711184			0.027345	0.0927813
	0	N.D.	0.00651148	0.0180371			Gln	WT6h	WT24h	KO6h	KO24h				0.0464666	0.142354	0.105696	0.135493				N.D.	0.0118799	0	0.00289933				0.00646415	0.0981483	0	0.0167694				0.0248026	0.011817	0.025468	0.0236056			0.0313514	0.089551	0.0325842	0.0645806			0.0482841	0.0924281
	0		0	0.0196092				0.176235	1.17327	0.0534914	0.153654				0.048852		0.0779525	0.139499				N.D.		0.00225601	0.00366754				0.00762744		0.00466374	0.0142086				0.0222801		0.018139	0.0205934			0.0374562		0.0388729	0.0666302			0.0500342
average	0.00329648	N.D.	0.00477156	0.0191334				0.0931004	2.71324	0.171313	0.454439			average	0.0480949	0.12172	0.101093	0.166113			average	N.D.	0.0123014	0.000564003	0.00164172			average	0.00553586	0.0918904	0.00443975	0.0220396			average	0.0252233	0.017044	0.0299251	0.0404536		average	0.031494	0.0867386	0.0375493	0.062138		average	0.0414407	0.12623
sd	0.00467867		0.0032914	0.0031123				0.173335	2.65657	0.10979	0.847765			sd	0.0106184	0.0197789	0.0394138	0.0389809			sd		0.00120527	0.00112801	0.00192146			sd	0.00375111	0.00930523	0.00316452	0.0104095			sd	0.00745375	0.0137468	0.0124226	0.0238888		sd	0.0103463	0.0892655	0.0147471	0.0109558		sd	0.0103468	0.103813
								0.20122		0.184941	0.830998
F1,6P	WT6h	WT24h	KO6h	KO24h			average	0.160972	2.18103	0.129884	0.571714			cis-Aconitate	WT6h	WT24h	KO6h	KO24h										AMP	WT6h	WT24h	KO6h	KO24h			Asn	WT6h	WT24h	KO6h	KO24h		Lys	WT6h	WT24h	KO6h	KO24h		Trp	WT6h	WT24h
	0.00735538	0.0202166	0.0893444	0.367361			sd	0.0469476	0.873208	0.0605179	0.332646				0.00300914	0.00520425	0.00356036	0.0101337											0.027574	0.154175	0.0128363	0.0638716				0.191109	0.882449	0.0989871	0.32215			0.0149223	0.00799757	0.0130256	0.0317594			0.00345252	0.00568461
	0	0.0146502	0.291743	0.60219											0	0.00854077	0.008001	0.0110815			FigS4e								0.0100074	0.339565	0.0077614	0.10506				0.132302	0.346873	0.301101	0.530974			0.00760792	0.0119986	0.0218713	0.0226973			0	0.00921588
	0.0057371	0.0144701	0.131916	0.21161			Glu	WT6h	WT24h	KO6h	KO24h				0	0.00766921	0.00729584	0.00744668			6-Phosphogluconate	WT6h	WT24h	KO6h	KO24h				0.0175513	0.378777	0.00856526	0.0515436				0.224058	0.355074	0.216356	0.135399			0.0111446	0.0104301	0.0166187	0.0260827			0.00384356	0.00742255
	0.00890631		0.159857	0.25743				0.781916	5.53074	0.390593	1.5				0		0.00461599	0.0066925				N.D.	N.D.	N.D.	0.0532106				0.0219663		0.00840585	0.0496611				0.237123		0.197703	0.14208			0.00982373		0.00917682	0.025493			0.00452781
average	0.0054997	0.0164456	0.168215	0.359648				0.575406	5.62833	1.0094	2.53341			average	0.000752285	0.00713808	0.0058683	0.00883858				N.D.	N.D.	N.D.	0.0883638			average	0.0192747	0.290839	0.0093922	0.0675341			average	0.196148	0.528132	0.203537	0.282651		average	0.0108746	0.0101421	0.0151731	0.0265081		average	0.00295597	0.00744101
sd	0.00388808	0.00326703	0.0873061	0.174403				0.896871	5.73269	0.7064	1.51606			sd	0.00150457	0.00173051	0.00211984	0.00210166				N.D.	N.D.	N.D.	0.0281504			sd	0.00741565	0.119967	0.00232222	0.025799			sd	0.0467605	0.306875	0.0829613	0.186787		sd	0.0030677	0.00201602	0.00540133	0.00379954		sd	0.00202013	0.00176571
								0.950099		0.822133	1.56946											N.D.		N.D.	0.0228092
DHAP	WT6h	WT24h	KO6h	KO24h			average	0.801073	5.63059	0.732132	1.77973			Succinate	WT6h	WT24h	KO6h	KO24h			average	N.D.	N.D.	N.D.	0.0481335			IMP	WT6h	WT24h	KO6h	KO24h			Asp	WT6h	WT24h	KO6h	KO24h		Met	WT6h	WT24h	KO6h	KO24h		Tyr	WT6h	WT24h
	N.D.	N.D.	0.0329761	0.198098			sd	0.166011	0.100992	0.259673	0.503327				0.0292963	0.171881	0.0251761	0.0564009			sd				0.029916				N.D.	0.053493	0.0108306	0.0111632				1.02181	2.79189	0.670364	2.45683			0.0101454	0.0183246	0.00675876	0.0130735			0.0187732	0.0301684
	N.D.	N.D.	0.0648945	0.284427											0.025366	0.15083	0.0563711	0.0790625											N.D.	0.0350473	0.0139248	0.0172193				0.743387	3.59654	2.14135	4.16218			0.00502229	0.0185257	0.0154916	0.0188779			0.00782253	0.0320865
	N.D.	N.D.	0.0256138	0.0895607											0.0244305	0.165127	0.042471	0.0503128			Ru5P	WT6h	WT24h	KO6h	KO24h				N.D.	0.041202	0.00943134	0				1.5996	3.57506	1.46192	2.98351			0.00871371	0.0183161	0.00999649	0.0165786			0.0142874	0.0332271
	N.D.		0.0270388	0.0813511											0.0225802		0.0249886	0.0442297				N.D.	0	0	0.0260804				N.D.		0.0200161	0.0058675				1.6921		1.76669	3.10924			0.00996758		0.010569	0.0169612			0.0163121
average	N.D.	N.D.	0.0376308	0.163359										average	0.0254183	0.162613	0.0372517	0.0575015				N.D.	0.0114808	0.0162924	0.0345176			average	N.D.	0.0432474	0.0135507	0.0085625			average	1.26422	3.32117	1.51008	3.17794		average	0.00846224	0.0183888	0.010704	0.0163728		average	0.0142988	0.0318273
sd			0.0184533	0.0966707										sd	0.00283267	0.010748	0.0151547	0.0152086				N.D.	0.0124723	0	0.0225621			sd		0.00939139	0.00470138	0.0073549			sd	0.456649	0.45849	0.624977	0.714432		sd	0.00238016	0.000118596	0.00360577	0.00241864		sd	0.00469096	0.00154574
																						N.D.		0	0.0253491
3PG	WT6h	WT24h	KO6h	KO24h										Fumarate	WT6h	WT24h	KO6h	KO24h			average	N.D.	0.00798434	0.00407309	0.0271273			GMP	WT6h	WT24h	KO6h	KO24h			Gly	WT6h	WT24h	KO6h	KO24h		Phe	WT6h	WT24h	KO6h	KO24h		Val	WT6h	WT24h
	N.D.	0.00890833	0.103742	1.52693											0	0.107703	0	0.0327628			sd		0.00693239	0.00814618	0.00515477				0.00345245	0.0308651	0.00365382	0.0124422				0.28387	0.905439	0.219103	0.613309			0.0135137	0.0207493	0.00704235	0.0126827			0.0241285	0.0229999
	N.D.	0	0.301401	2.25245											0	0.111349	0.0205691	0.0660376											0	0.0442044	0	0.0166218				0.217199	0.826089	0.592783	1.02955			0.0047788	0.0243589	0.0163408	0.0200306			0.0131845	0.0326996
	N.D.	0.00769324	0.191576	0.89742											0	0.117343	0.0183598	0.0294195			S7P	WT6h	WT24h	KO6h	KO24h				0.00445609	0.0575742	0.00346576	0.00786394				0.355957	0.83315	0.440902	0.58627			0.00923585	0.0232026	0.0104586	0.0186421			0.0222614	0.0337635
	N.D.		0.154658	0.961972											0.0139082		0.0138809	0.035721				N.D.	0.0274646	0.0145002	0.0376833				0.0030604		0	0.00854539				0.390539		0.44155	0.59932			0.0107989		0.0116994	0.0179554			0.0230614
average	N.D.	0.00553386	0.187844	1.40969										average	0.00347706	0.112132	0.0132025	0.0409852				N.D.	0.0294137	0.0261588	0.0599235			average	0.00274223	0.0442146	0.0017799	0.0113683			average	0.311891	0.854893	0.423585	0.707112		average	0.0095818	0.0227703	0.0113853	0.0173277		average	0.0206589	0.029821
sd		0.00483082	0.0838322	0.628982										sd	0.00695411	0.00486717	0.00923094	0.0168988				N.D.	0.0219385	0.0210381	0.0345648			sd	0.00192031	0.0133546	0.00205668	0.00404152			sd	0.0771992	0.043916	0.153909	0.215242		sd	0.00365738	0.00184324	0.00384602	0.00321472		sd	0.00504133	0.00593112
																						N.D.		0.0168289	0.0347419
Lactate	WT6h	WT24h	KO6h	KO24h										Malate	WT6h	WT24h	KO6h	KO24h			average	N.D.	0.0262723	0.0196315	0.0417284										His	WT6h	WT24h	KO6h	KO24h		Pro	WT6h	WT24h	KO6h	KO24h
	0.29247	2.31995	0.226707	0.458722											0.0491838	0.354464	0.0479935	0.15298			sd		0.00387763	0.00512411	0.0122141											0.0163789	0.0256584	0.00991118	0.0165579			0.104226	0.631526	0.0588283	0.256733
	0.281762	2.17547	0.518678	0.565298											0.0353874	0.278575	0.0926772	0.262573																		0.00644806	0.0277164	0.0180337	0.0247625			0.0689021	0.476879	0.163494	0.446255
	0.409372	2.36578	0.363923	0.478112											0.0474606	0.298666	0.0724244	0.130068																		0.0116221	0.0275562	0.013143	0.0185469			0.112835	0.464364	0.115216	0.140738
	0.367321		0.270272	0.462197											0.0437602		0.0626954	0.119385																		0.0130009		0.011705	0.0182215			0.121703		0.11957	0.14424
average	0.337731	2.28707	0.344895	0.491082										average	0.043948	0.310569	0.0689476	0.166251																	average	0.0118625	0.026977	0.0131982	0.0195222		average	0.101916	0.524256	0.114277	0.246991
sd	0.0610711	0.099324	0.129228	0.0501922										sd	0.00613925	0.0393197	0.0187381	0.0657258																	sd	0.00412583	0.00114477	0.00348424	0.00360051		sd	0.0231373	0.0931089	0.0429175	0.143351
[truncated: 2 more columns]

## Sheet: metabolome(dGln)
Fig6d					FigS14b					FigS14c					FigS14d					FigS14e
Lactate	Gln	dGln			F1,6P	Gln	dGln			Ac-CoA	Gln	dGln			NAD+	Gln	dGln			IMP	Gln	dGln
	5.21685	0.922199				0.0282985	0.0167861				0.00166729	0.00111741				0.174745	0.0441533				0.029287	0.00843146
	5.32957	0.920189				0.0310775	0.016549				0.00249908	0.00126081				0.1823	0.04643				0.0298416	0.00867244
	7.03932	1.36698				0.0238098	0.0120249				0.00307913	0.0010745				0.145292	0.0562442				0.0695532	0
	7.11249	1.53158				0.0228576	0.011722				0.0031574	0.00115411				0.156395	0.0586486				0.0701302	0
average	6.17456	1.18524			average	0.0265108	0.0142705			average	0.00260073	0.00115171			average	0.164683	0.051369			average	0.049703	0.00427598
sd	1.04223	0.312208			sd	0.00385974	0.00277232			sd	0.000688085	7.96778e-05			sd	0.0168948	0.0071466			sd	0.0232564	0.00493845
					DHAP	Gln	dGln			Citrate	Gln	dGln			NADH	Gln	dGln			AMP	Gln	dGln
						0.0150897	N.D.				0.105964	0.0566315				0.0156267	N.D.				0.0602346	0.0258824
FigS14a						0.0187814	N.D.				0.108562	0.0557753				0.0156127	N.D.				0.0631984	0.0260403
Gln	Gln	dGln				0	N.D.				0.0970506	0.0884207				0.019928	N.D.				0.370366	0.0101652
	1.65342	N.D.				0	N.D.				0.106575	0.0869612				0.0259988	N.D.				0.396572	0.0113409
	1.67966	N.D.			average	0.00846777	N.D.			average	0.104538	0.0719472			average	0.0192916	N.D.			average	0.222593	0.0183572
	1.63006	N.D.			sd	0.00989321				sd	0.00511321	0.0181925			sd	0.00491114				sd	0.186075	0.00879386
	1.64417	N.D.
average	1.65183	N.D.			Glycerophosphate	Gln	dGln			cis-Aconitate	Gln	dGln			NADH/NAD+	Gln	dGln			GMP	Gln	dGln
sd	0.020895					0.0712388	0.0206377				0.0085829	0.00546				0.0894254	N.D.				0.017899	0.00382947
						0.0600861	0.0196206				0.0089983	0.00443305				0.0856431	N.D.				0.0185177	0.00353569
Glu	Gln	dGln				0.0953262	0.0106679				0.00465528	0.00608714				0.137158	N.D.				0.0745876	0.00207839
	8.10701	0.368209				0.103487	0.013726				0.00736101	0.00558923				0.166238	N.D.				0.0708527	0.00262915
	8.76992	0.373986			average	0.0825345	0.016163			average	0.00739937	0.00539235			average	0.119616	N.D.			average	0.0454642	0.00301817
	6.70225	0.510054			sd	0.0202826	0.0047649			sd	0.00195694	0.00069434			sd	0.0389316				sd	0.0315103	0.000808406
	6.83823	0.520741
average	7.60435	0.443247			3PG	Gln	dGln			Succinate	Gln	dGln								UMP	Gln	dGln
sd	1.00199	0.0834591				0.00709275	N.D.				0.184487	0.0576459									0.0430417	0.0139908
						0.00828086	N.D.				0.182238	0.0494083									0.0437337	0.0151005
						0.00350794	N.D.				0.299608	0.0978483									0.118353	0.00537393
						0	N.D.				0.308551	0.0942621									0.118329	0.00651943
					average	0.00472039	N.D.			average	0.243721	0.0747912								average	0.0808643	0.0102462
					sd	0.0037442				sd	0.0697974	0.024826								sd	0.0432752	0.00500713
										Fumarate	Gln	dGln
											0.157493	0
											0.150919	0.019955
											0.106004	0.0144577
											0.116348	0
										average	0.132691	0.00860317
										sd	0.0253419	0.0101844
										Marate	Gln	dGln
											0.557311	0.0654577
											0.575739	0.0669244
											0.459831	0.0550777
											0.485596	0.0614571
										average	0.51962	0.0622292
										sd	0.0556846	0.00529809

## Sheet: Other
Fig6b					Fig7a							FigS2c					FigS2d					FigS12
Gln	ctrl	2DG			ATP	dGln_6h	Gln_6h	dGln_24h	Gln_24h			Thymus	WT	KO			Thymus	WT	KO			6h	WT	KO
	2.15998	0.674106				163.053	184.805	185.259	510.654				248197	113248				661551	230348				0.580937	0.654889
	1.4396	0.288186				156.8	179.81	197.211	512.388				205529	140432				448648	204380				0.57272	0.457683
	1.61969	1.06003				133.065	175.894	209.854	516.666				143620	112611				270707	190562				0.548069	0.548069
average	1.73976	0.674106			average	150.972	180.17	197.441	513.236			average	199115	122097			average	460302	208430			average	0.567242	0.553547
sd	0.3749	0.38592			sd	15.8205	4.46632	12.2987	3.09451			sd	52582.8	15882.1			sd	195682	20199.7			sd	0.0171049	0.0987172
Glu	Ctrl	2DG										Spleen	WT	KO			Spleen	WT	KO			24h	WT	KO
	2.88809	0.589093											559255	236820				613138	314531				0.0797042	0.317995
	2.73964	0.464481											404105	161489				500731	105543				0.104355	0.194741
	2.7582	0.514326											637110	130395				724470					0.112572	0.25226
average	2.79531	0.522633										average	533490	176234			average	612780	210037			average	0.098877	0.254999
sd	0.0808863	0.0627202										sd	118620	54723.7			sd	111870	147777			sd	0.0171049	0.0616726
												mLN	WT	KO			mLN	WT	KO
													117870	106271				18048	21804.6
													122334	72562.3				20216	23335.6
													88614	130784				15310.2	20652.1
												average	109606	103206			average	17858.1	21930.8
												sd	18316.3	29231.6			sd	2458.41	1346.19
